# Supplementary material for: Evaluating the Efficacy of Active Ingredients Used in Roach Baits against Small Hive Beetle (Aethina tumida) and Their Safety to Honey Bees (Apis mellifera)
Source: Insects. 2024 Jun 25;15(7):472. doi: 10.3390/insects15070472 (PMC11277340; doi:10.3390/insects15070472)
Supplement: Supplementary file 1 [file insects-15-00472-s001.zip]

Archive with 1 entries (1 files):
- insects-2989927-supplementary.pdf
